# Supplementary material for: Establishment and validation of a novel disulfidptosis-related immune checkpoint gene signature in clear cell renal cell carcinoma
Source: Discov Oncol. 2024 Jun 21;15:236. doi: 10.1007/s12672-024-01105-x (PMC11192710; doi:10.1007/s12672-024-01105-x)
Supplement: Supplementary file 2 — Supplementary file2 (XLSX 9 KB) [file 12672_2024_1105_MOESM2_ESM.xlsx]

## Sheet: Table 2 disulfidptosis
id
SLC7A11
GYS1
NDUFS1
NDUFA11
NUBPL
NCKAP1
LRPPRC
SLC3A2
RPN1
ACTN4
ACTB
CD2AP
CAPZB
DSTN
FLNA
FLNB
INF2
IQGAP1
MYH10
MYL6
MYH9
PDLIM1
TLN1
