# Supplementary material for: Establishment and validation of a novel disulfidptosis-related immune checkpoint gene signature in clear cell renal cell carcinoma
Source: Discov Oncol. 2024 Jun 21;15:236. doi: 10.1007/s12672-024-01105-x (PMC11192710; doi:10.1007/s12672-024-01105-x)
Supplement: Supplementary file 3 — Supplementary file3 (XLSX 13 KB) [file 12672_2024_1105_MOESM3_ESM.xlsx]

## Sheet: Table 3 DRG_ICG
DRG	ICG	cor	p	Regulation
INF2	ADORA2A	0.394302	1.7069e-21	postive
RPN1	ADORA2A	-0.324923	1.01841e-14	negative
INF2	BTN2A1	0.317544	4.30583e-14	postive
RPN1	BTN2A1	-0.34741	9.81512e-17	negative
TLN1	BTN2A1	0.366505	1.40382e-18	postive
INF2	BTNL9	0.55289	1.77746e-44	postive
FLNA	CD209	0.300251	1.08347e-12	postive
IQGAP1	CD209	0.348049	8.55397e-17	postive
IQGAP1	CD226	0.357151	1.16543e-17	postive
ACTB	CD27	0.365896	1.61464e-18	postive
CAPZB	CD27	0.467103	1.45508e-30	postive
NCKAP1	CD27	-0.309928	1.82923e-13	negative
NUBPL	CD27	-0.314347	7.94292e-14	negative
ACTB	CD276	0.463472	4.66759e-30	postive
CAPZB	CD276	0.453161	1.18552e-28	postive
FLNA	CD276	0.482817	7.9599e-33	postive
MYH10	CD276	0.301494	8.65327e-13	postive
MYH9	CD276	0.482135	1.00341e-32	postive
TLN1	CD276	0.301223	9.08897e-13	postive
CAPZB	CD28	0.314064	8.38161e-14	postive
IQGAP1	CD28	0.313566	9.21292e-14	postive
NDUFS1	CD40	-0.40119	2.92305e-22	negative
CD2AP	CD47	0.32484	1.03525e-14	postive
FLNB	CD47	0.408798	3.96581e-23	postive
IQGAP1	CD47	0.417279	4.02257e-24	postive
NUBPL	CD70	-0.364279	2.33754e-18	negative
IQGAP1	CD80	0.337563	7.85296e-16	postive
CAPZB	CD86	0.419178	2.38814e-24	postive
IQGAP1	CD86	0.329838	3.81368e-15	postive
ACTB	CD96	0.319567	2.91148e-14	postive
CAPZB	CD96	0.414553	8.4538e-24	postive
CAPZB	HLA-A	0.451402	2.03661e-28	postive
LRPPRC	HLA-A	-0.323872	1.25363e-14	negative
NUBPL	HLA-A	-0.410003	2.87653e-23	negative
CAPZB	HLA-B	0.368739	8.38007e-19	postive
CAPZB	HLA-C	0.334817	1.38432e-15	postive
CAPZB	HLA-DMA	0.401723	2.54555e-22	postive
CAPZB	HLA-DPA1	0.320254	2.54725e-14	postive
CAPZB	HLA-DPB1	0.439814	6.64677e-27	postive
CAPZB	HLA-DQA1	0.313702	8.97832e-14	postive
CAPZB	HLA-DRA	0.3663	1.47135e-18	postive
CAPZB	HLA-DRB1	0.397976	6.69442e-22	postive
CAPZB	HLA-E	0.311153	1.45356e-13	postive
INF2	HLA-E	0.309056	2.15327e-13	postive
TLN1	HLA-E	0.393162	2.27695e-21	postive
CAPZB	HLA-F	0.313432	9.45178e-14	postive
NCKAP1	HLA-F	-0.33823	6.83708e-16	negative
NUBPL	HLA-F	-0.334372	1.51647e-15	negative
ACTB	LAG3	0.397787	7.02674e-22	postive
CAPZB	LAG3	0.458642	2.15359e-29	postive
ACTB	LGALS9	0.500344	1.71973e-35	postive
CAPZB	LGALS9	0.602302	1.61973e-54	postive
LRPPRC	LGALS9	-0.39835	6.08108e-22	negative
NCKAP1	LGALS9	-0.402505	2.07705e-22	negative
NDUFS1	LGALS9	-0.382925	2.87893e-20	negative
NUBPL	LGALS9	-0.451884	1.75665e-28	negative
ACTB	PDCD1	0.330357	3.4342e-15	postive
CAPZB	PDCD1	0.378405	8.58044e-20	postive
FLNA	PDCD1LG2	0.369853	6.46986e-19	postive
IQGAP1	PDCD1LG2	0.498938	2.85107e-35	postive
SLC3A2	PVR	0.301469	8.69153e-13	postive
GYS1	SIRPA	0.324964	1.01017e-14	postive
ACTB	TIGIT	0.362314	3.65449e-18	postive
CAPZB	TIGIT	0.418047	3.25929e-24	postive
DSTN	TNFRSF14	-0.307856	2.69218e-13	negative
INF2	TNFRSF14	0.475017	1.09223e-31	postive
IQGAP1	TNFRSF14	-0.452687	1.37218e-28	negative
NCKAP1	TNFRSF14	-0.314232	8.11753e-14	negative
ACTB	TNFRSF18	0.359262	7.27246e-18	postive
CAPZB	TNFRSF18	0.38921	6.1284e-21	postive
LRPPRC	TNFRSF18	-0.408509	4.28208e-23	negative
NCKAP1	TNFRSF18	-0.421062	1.41914e-24	negative
NDUFS1	TNFRSF18	-0.349475	6.28525e-17	negative
NUBPL	TNFRSF18	-0.34984	5.80846e-17	negative
INF2	TNFRSF4	0.431857	6.74309e-26	postive
LRPPRC	TNFRSF4	-0.316629	5.13363e-14	negative
NDUFS1	TNFRSF4	-0.352125	3.53155e-17	negative
CAPZB	TNFRSF9	0.322276	1.71607e-14	postive
NUBPL	TNFSF14	-0.31942	2.9958e-14	negative
NUBPL	TNFSF9	-0.351645	3.92218e-17	negative
FLNB	VTCN1	0.737249	1.65572e-93	postive
